# Supplementary material for: Total Cholesterol Variability and the Risk of Osteoporotic Fractures: A Nationwide Population-Based Cohort Study
Source: J Pers Med. 2023 Mar 11;13(3):509. doi: 10.3390/jpm13030509 (PMC10054569; doi:10.3390/jpm13030509)
Supplement: Supplementary file 1 [file jpm-13-00509-s001.zip]

Archive with 3 entries (3 files):
- 2022-11-14 TC-osteoporotic_Fx_Supplementary Figure S1. TC_OF KMplot.jpg
- 2022-11-14 TC-osteoporotic_Fx_Supplementary methods.pdf
- 2023-02-27 TC-osteoporotic_Fx_supplementary tables.pdf
